# Supplementary material for: Polyamines in Edible and Medicinal Fungi from Serbia: A Novel Perspective on Neuroprotective Properties
Source: J Fungi (Basel). 2023 Dec 28;10(1):21. doi: 10.3390/jof10010021 (PMC10816940; doi:10.3390/jof10010021)
Supplement: Supplementary file 1 [file jof-10-00021-s001.zip]

Archive with 1 entries (1 files):
- jof-2764299-supplementary.pdf
